# Supplementary material for: The Ergogenic Potential of Succinic Acid in Exercise Performance and Post-Exercise Recovery: A Systematic Review
Source: Nutrients. 2026 Mar 9;18(5):870. doi: 10.3390/nu18050870 (PMC12986710; doi:10.3390/nu18050870)
Supplement: Supplementary file 1 [file nutrients-18-00870-s001.zip]

Archive with 2 entries (2 files):
- Supplementary Table S1 Search strategy.pdf
- Supplementary Table S2 RoB.pdf
